# Supplementary material for: A Neural Network Approach to Reducing the Costs of Parameter-Setting in the Production of Polyethylene Oxide Nanofibers
Source: Micromachines (Basel). 2023 Jul 12;14(7):1410. doi: 10.3390/mi14071410 (PMC10386166; doi:10.3390/mi14071410)
Supplement: Supplementary file 1 [file micromachines-14-01410-s001.zip]

Archive with 3 entries (2 files):
- micromachines-2374442-supplementary/
- micromachines-2374442-supplementary/Table S1.xlsx
- micromachines-2374442-supplementary/Video S1.mp4
