# Supplementary material for: A Neural Network Approach to Reducing the Costs of Parameter-Setting in the Production of Polyethylene Oxide Nanofibers
Source: Micromachines (Basel). 2023 Jul 12;14(7):1410. doi: 10.3390/mi14071410 (PMC10386166; doi:10.3390/mi14071410)
Supplement: Supplementary file 1 [file micromachines-14-01410-s001.zip › micromachines-2374442-supplementary/Table S1.xlsx]

## Sheet: Codes
Reference	Corresponding author country	Year	Molecular weight (Da)	Solvent	Polymer solution concentration (%)	Voltage (kV)	Collector-injector distance (cm)	Injector velocity (Flow Rate (mL/hr))	Collector type	Colector velocity (rpm)	Relative humidity (%)	Temperature (oC)	Fiber standard deviation (nm)	Minimum fiber diameter (nm)	Maximum fiber diameter (nm)	Viscosity (N·s/m²)	Syringe caliber (mm)
Hernández-Martínez2020	Switzerland	2020	1000000	554	0	11	24	3	0	0	25	22	620	3130	4370	27	2
Hernández-Martínez2020	Switzerland	2020	1000000	554	0	11	24	3	0	0	25	22	610	2940	4160	27	2
Hernández-Martínez2020	Switzerland	2020	1000000	554	0	11	24	3	0	0	25	22	780	2270	3830	27	2
Hernández-Martínez2020	Switzerland	2020	1000000	554	1	11	24	3	0	0	25	22	660	2990	4310	27	2
Hernández-Martínez2020	Switzerland	2020	1000000	554	1	11	24	3	0	0	25	22	910	2430	4250	27	2
Hernández-Martínez2020	Switzerland	2020	1000000	554	1	11	24	4	0	0	25	22	1080	3080	5240	27	2
Kharat2021	Iran	2021	900000	562	2	21	13	0	1	300	25	24	1892	8209	11993	32	1
Kharat2021	Iran	2021	900000	562	2	21	13	0	1	300	25	24	2250	4950	9450	218	1
Kharat2021	Iran	2021	900000	562	2	21	13	0	1	300	25	24	2230	4500	8960	106	1
Kharat2021	Iran	2021	900000	562	2	21	13	0	1	300	25	24	1350	5510	8210	311	1
CardenasBates2020	Switzerland	2020	900000	550	2	13	12	1	1	200	28	20	36	115	187	361	1
Xu2016	People’s Republic of China	2016	100000	555	10	15	14	1	0	0	30	25	0	738	738	32	1
Xu2016	People’s Republic of China	2016	100000	555	20	15	14	1	0	0	30	25	0	955	955	42	1
Xu2016	People’s Republic of China	2016	100000	555	30	15	14	1	0	0	30	25	0	781	781	37	1
Xu2016	People’s Republic of China	2016	100000	555	40	15	14	1	0	0	30	25	0	812	812	37	1
Xu2016	People’s Republic of China	2016	100000	555	50	15	14	1	0	0	30	25	0	1098	1098	42	1
Xu2016	People’s Republic of China	2016	100000	555	100	15	14	1	0	0	30	25	0	1152	1152	57	1
Xu2016	People’s Republic of China	2016	100000	555	100	15	14	1	0	0	30	25	0	1400	1400	27	1
He, Haijun-Kara, Yahya2018	Hungary	2018	400000	552	5	35	20	1	1	1280	35	22.5	28	143	199	2	1
He, Haijun-Kara, Yahya2018	Hungary	2018	400000	552	5	35	20	1	1	1020	35	22.5	21	168	209	2	1
He, Haijun-Kara, Yahya2018	Hungary	2018	400000	552	5	35	20	1	1	680	35	22.5	23	157	203	2	1
He, Haijun-Kara, Yahya2018	Hungary	2018	400000	552	5	35	20	1	1	435	35	22.5	50	170	269	3	1
He, Haijun-Kara, Yahya2018	Hungary	2018	400000	552	5	35	20	1	1	310	35	22.5	26	178	230	3	1
He, Haijun-Kara, Yahya2018	Hungary	2018	400000	552	5	35	20	1	1	100	35	22.5	55	164	274	3	1
He, Haijun-Kara, Yahya2018	Hungary	2018	400000	552	5	35	20	1	1	75	35	22.5	48	181	276	3	1
He, Haijun-Kara, Yahya2018	Hungary	2018	400000	552	5	35	20	1	1	640	35	22.5	23	123	169	2	1
He, Haijun-Kara, Yahya2018	Hungary	2018	400000	552	5	35	20	1	1	595	35	22.5	43	109	194	2	1
He, Haijun-Kara, Yahya2018	Hungary	2018	400000	552	5	35	20	1	1	520	35	22.5	23	142	189	3	1
He, Haijun-Kara, Yahya2018	Hungary	2018	400000	552	5	35	20	1	1	450	35	22.5	36	142	214	3	1
He, Haijun-Kara, Yahya2018	Hungary	2018	400000	552	5	35	20	1	1	400	35	22.5	51	140	242	26	1
He, Haijun-Kara, Yahya2018	Hungary	2018	400000	552	5	35	20	3	0	0	35	22.5	50	152	252	3	1
He, Haijun-Kara, Yahya2018	Hungary	2018	400000	552	5	35	20	3	1	250	35	22.5	55	140	249	3	1
P, Basu-I.Manjubala 2.017	Germany	2017	400000	552	5	15	20	2	0	0	40	23	9	234	252	2	1
P, Basu-I.Manjubala 2.017	Germany	2017	400000	561	5	15	20	2	0	0	40	23	13	163	189	2	1
P, Basu-I.Manjubala 2.017	Germany	2017	400000	561	8	15	20	2	0	0	40	23	19	379	417	2	1
P, Basu-I.Manjubala 2.017	Germany	2017	400000	561	8	15	20	2	0	0	40	23	36	199	271	2	1
Şimşek2019	Switzerland	2019	600000	559	4	18	23	0	0	0	40	37	29	138	196	2130	2
Şimşek2019	Switzerland	2019	600000	559	4	18	23	0	0	0	40	37	48	136	232	2128	2
Şimşek2019	Switzerland	2019	600000	559	4	18	23	0	0	0	40	37	50	125	225	2089	2
Zheng2021	China	2021	300000	558	8	15	15	0	1	570	35	27	30	350	410	108	1
Zheng2021	China	2021	300000	558	8	15	15	0	1	570	35	27	100	380	580	135	1
Zheng2021	China	2021	300000	558	8	15	15	0	1	570	35	27	31	357	419	109	1
Zheng2021	China	2021	300000	558	8	15	15	0	1	570	35	27	79	379	537	123	1
Zheng2021	China	2021	300000	558	8	15	15	0	1	570	35	27	102	421	625	135	1
Zheng2021	China	2021	300000	558	8	15	15	0	1	570	35	27	109	395	613	140	1
Zheng2021	China	2021	300000	558	8	15	15	0	1	570	35	27	95	415	605	131	1
Zheng2021	China	2021	300000	558	8	15	15	0	1	570	35	27	119	384	622	148	1
Melda Eskitoros-Togay2019	Turkey	2019	100000	556	100	12	10	0	0	0	40	30	172	706	1050	2576	1
Melda Eskitoros-Togay2019	Turkey	2019	100000	556	25	15	13	0	0	0	40	30	256	414	926	686	1
Melda Eskitoros-Togay2019	Turkey	2019	100000	556	50	15	13	0	0	0	40	30	154	455	763	411	1
Melda Eskitoros-Togay2019	Turkey	2019	100000	556	75	15	10	0	0	0	40	30	298	310	906	477	1
Melda Eskitoros-Togay2019	Turkey	2019	100000	556	100	15	15	0	0	0	40	30	50	207	307	391	2
Melda Eskitoros-Togay2019	Turkey	2019	100000	556	25	15	15	0	0	0	40	30	367	339	1073	943	1
Melda Eskitoros-Togay2019	Turkey	2019	100000	556	25	15	10	0	0	0	40	30	290	459	1039	906	1
Melda Eskitoros-Togay2019	Turkey	2019	100000	556	25	15	15	1	0	0	40	30	317	478	1112	1128	1
Melda Eskitoros-Togay2019	Turkey	2019	100000	556	25	15	15	1	0	0	40	30	254	544	1052	1127	1
Melda Eskitoros-Togay2019	Turkey	2019	100000	556	25	15	15	1	0	0	40	30	341	460	1142	1131	1
Dodero, A. et al., 2020	Italy	2020	350000	565	4	13	15	1	1	100	25	20	30	70	130	1159	0
Y. Emre Bulbul2020	Turkey	2020	100000	560	1	15	15	1	1	100	40	30	106	541	753	210	1
Y. Emre Bulbul2020	Turkey	2020	100000	560	1	17	20	1	1	100	40	30	736	1516	2988	1107	1
Y. Emre Bulbul2020	Turkey	2020	100000	560	1	17	20	1	1	100	40	30	719	2220	3658	11933	1
Y. Emre Bulbul2020	Turkey	2020	100000	560	1	18	25	1	1	100	40	30	645	1150	2440	2280	2
Y. Emre Bulbul2020	Turkey	2020	100000	560	1	18	25	2	1	100	40	30	556	1209	2321	18230	2
Guiping Ma,2016	People’s Republic of China	2016	900000	553	8	18	18	1	0	0	25	25	70	230	460	2131	1
Guiping Ma,2016	People’s Republic of China	2016	900000	553	8	18	18	1	0	0	25	25	50	130	350	3	1
Guiping Ma,2016	People’s Republic of China	2016	900000	553	8	18	18	1	0	0	25	25	120	90	330	0	1
Loong-Tak Lim2020	Canada	2020	100000	562	1	45	23	1	1	955	50	22	3	72	78	0	1
Loong-Tak Lim2020	Canada	2020	100000	562	1	45	23	1	1	955	50	22	6	96	108	1	1
Loong-Tak Lim2020	Canada	2020	100000	562	1	45	23	1	1	955	50	22	9	307	325	0	1
Loong-Tak Lim2020	Canada	2020	100000	562	1	45	23	1	1	955	50	22	7	290	304	0	1
Loong-Tak Lim2020	Canada	2020	100000	562	1	45	23	1	1	955	50	22	7	212	226	0	1
Loong-Tak Lim2020	Canada	2020	100000	562	2	45	23	1	1	955	50	22	6	359	371	0	1
Loong-Tak Lim2020	Canada	2020	100000	562	3	45	23	1	1	955	50	22	8	408	424	0	1
Loong-Tak Lim2020	Canada	2020	300000	562	1	45	23	1	1	955	50	22	50	983	1083	0	1
Loong-Tak Lim2020	Canada	2020	900000	562	1	45	23	1	1	955	50	22	90	1825	2005	1	1
Seyed Alireza Mortazavi,2021	Iran	2021	80000	551	0	26	14	0	1	100	48	24	54	287	395	10	0
Seyed Alireza Mortazavi,2021	Iran	2021	300000	551	1	26	14	0	1	100	48	24	49	310	408	123	0
Seyed Alireza Mortazavi,2021	Iran	2021	300000	551	1	26	14	0	1	100	48	24	50	330	430	130	0
O. Pereao, 2021	South Africa	2021	300000	550	5	30	15	1	0	0	60	37	18	118	154	2573	1
O. Pereao, 2021	South Africa	2021	300000	550	5	30	15	1	0	0	60	37	6	151	163	2688	1
O. Pereao, 2021	South Africa	2021	300000	550	5	30	15	1	0	0	60	37	23	102	148	2516	1
O. Pereao, 2021	South Africa	2021	300000	550	5	30	15	1	0	0	60	37	8	114	130	2554	1
O. Pereao, 2021	South Africa	2021	300000	550	5	30	15	1	0	0	0	37	15	116	146	1300	0
Yun-Ze Longi ,Xiao-Xiong Wang,2018	China	2018	5000000	557	0	20	20	36	0	0	40	25	30	150	210	953	2
Yun-Ze Longi ,Xiao-Xiong Wang,2018	China	2018	5000000	557	0	20	20	36	0	0	40	25	30	180	240	960	2
Yun-Ze Longi ,Xiao-Xiong Wang,2018	China	2018	5000000	557	0	20	20	36	0	0	40	25	31	259	321	983	2
T.Grothe-C.Groaberhode2017	Germany	2017	40000	553	55	80	24	30	0	0	27.5	21.4	335	1105	1775	1884	1
T.Grothe-C.Groaberhode2017	Germany	2017	100000	553	20	80	24	30	0	0	27.5	21.4	189	1021	1399	1807	1
T.Grothe-C.Groaberhode2017	Germany	2017	300000	553	12	80	24	30	0	0	27.5	21.4	207	1048	1462	1793	1
T.Grothe-C.Groaberhode2017	Germany	2017	600000	553	8	80	24	30	0	0	27.5	21.4	33	1047	1113	1641	1
T.Grothe-C.Groaberhode2017	Germany	2017	1000000	553	6	80	24	30	0	0	27.5	21.4	240	490	970	1597	1
T.Grothe-C.Groaberhode2017	Germany	2017	2000000	553	4	80	24	30	0	0	27.5	21.4	4005	9575	17585	3219	1
T.Grothe-C.Groaberhode2017	Germany	2017	40000	553	55	50	12	30	0	0	27.5	21.4	138	812	1088	1774	1
T.Grothe-C.Groaberhode2017	Germany	2017	100000	553	20	50	12	30	0	0	27.5	21.4	90	148	328	1621	1
T.Grothe-C.Groaberhode2017	Germany	2017	300000	553	12	50	12	30	0	0	27.5	21.4	111	259	481	1625	1
T.Grothe-C.Groaberhode2017	Germany	2017	600000	553	8	50	12	30	0	0	27.5	21.4	180	270	630	1619	1
T.Grothe-C.Groaberhode2017	Germany	2017	1000000	553	6	50	12	30	0	0	27.5	21.4	87	303	477	1523	1
T.Grothe-C.Groaberhode2017	Germany	2017	2000000	553	4	50	12	30	0	0	27.5	21.4	320	570	1210	1577	1
Jebrail Movaffagh, Fatemeh Kalalinia2020	Iran	2020	900000	564	1	10	20	1	1	200	70	35	94	492	679	3915	1
Jebrail Movaffagh, Fatemeh Kalalinia2020	Iran	2020	900000	564	1	12	20	1	1	200	70	35	136	466	738	3845	1
Ana L. Oliveira2019	Portugal	2019	200000	559	10	30	20	0	0	0	70	30	50	250	350	0	1
Ana L. Oliveira2019	Portugal	2019	200000	556	20	30	20	0	0	0	70	30	30	360	420	0	1
Ana L. Oliveira2019	Portugal	2019	200000	556	30	30	20	0	0	0	70	30	30	350	410	0	1
Ana L. Oliveira2019	Portugal	2019	200000	556	20	30	20	0	0	0	70	30	50	350	450	0	1
Ana L. Oliveira2019	Portugal	2019	200000	556	30	30	20	0	0	0	70	30	37	351	425	0	1

## Sheet: Parameters
Polymer solution concentration (%)	Voltage (kV)	Collector-inyector distance (cm)	Injector velocity (Flow Rate (mL/hr))	Average diameter of the fibers (nm)	Fiber standard deviation	Minimum fiber diameter	Maximum fiber diameter	Syringe calibre (mm)	Viscosity (N·s/m²)
0	11	24	3.2	3750	620	3130	4370	2.4	27
0.2	11	24	3.2	3550	610	2940	4160	2.4	27
0.4	11	24	3.2	3050	780	2270	3830	2.4	27
0.6	11	24	3.2	3650	660	2990	4310	2.4	27
0.8	11	24	3.2	3340	910	2430	4250	2.4	27
1	11	24	4.2	4160	1080	3080	5240	2.4	27
2	21	13	0.3	10101	1892	8209	11993	0.9	32
2	21	13	0.3	7200	2250	4950	9450	0.9	218
2	21	13	0.3	6730	2230	4500	8960	0.9	106
2	21	13	0.3	6860	1350	5510	8210	0.9	311
1.5	13	12	0.6	151	36	115	187	0.6	361
10	15	14	1	738	0.21	737.79	738.21	0.72	32
20	15	14	1	955	0.34	954.66	955.34	0.72	42
30	15	14	1	781	0.19	780.81	781.19	0.72	37
40	15	14	1	812	0.28	811.72	812.28	0.72	37
50	15	14	1	1098	0.29	1097.71	1098.29	0.72	42
100	15	14	1	1152	0.27	1151.73	1152.27	0.72	57
100	15	14	1	1400	0.47	1399.53	1400.47	0.72	27
4.5	35	20	1	170.5	28	142.5	198.5	0.51	2.16
4.5	35	20	1	188.3	20.7	167.6	209	0.55	2.26
4.5	35	20	1	179.9	23.1	156.8	203	0.63	2.41
4.5	35	20	1	219.8	49.5	170.3	269.3	0.73	2.54
4.5	35	20	1	203.9	25.6	178.3	229.5	0.82	2.64
4.5	35	20	1	218.8	55	163.8	273.8	1.2	2.77
4.5	35	20	1	228.3	47.6	180.7	275.9	1.32	2.77
4.5	35	20	0.5	145.8	22.8	123	168.6	0.51	2.44
4.5	35	20	0.6	151.5	42.8	108.7	194.3	0.55	2.46
4.5	35	20	0.8	165.7	23.3	142.4	189	0.63	2.5
4.5	35	20	1	177.8	36.3	141.5	214.1	0.73	2.54
4.5	35	20	1.3	191.1	50.7	140.4	241.8	0.82	25.8
4.5	35	20	2.8	202.3	50	152.3	252.3	1.2	2.66
4.5	35	20	3.4	194.2	54.7	139.5	248.9	1.32	2.68
4.5	15	20	1.5	243	9	234	252	0.6	1.5
4.5	15	20	1.5	176	13	163	189	0.6	1.5
7.5	15	20	1.5	398	19	379	417	0.6	1.5
7.5	15	20	1.5	235	36	199	271	0.6	1.5
4	18	23	0.4	167	29	138	196	1.98	2130
4	18	23	0.4	184	48	136	232	1.98	2128
4	18	23	0.4	175	50	125	225	1.98	2089
8	15	15	0.1	380	30	350	410	1.01	108
8	15	15	0.1	480	100	380	580	1	135
8	15	15	0.1	387.5	31	356.5	418.5	1	109
8	15	15	0.1	457.65	79	378.65	536.65	1	123
8	15	15	0.1	522.75	102	420.75	624.75	1	135
8	15	15	0.1	504	109	395	613	1	140
8	15	15	0.1	510	95	415	605	1	131
8	15	15	0.1	503	119	384	622	1	148
100	12	10	0.1	878	172	706	1050	1.42	2576
25	15	12.5	0.1	670	256	414	926	1	686
50	15	12.5	0.1	609	154	455	763	1.13	411
75	15	10	0.15	608	298	310	906	1.23	477
100	15	15	0.1	257	50	207	307	1.63	391
25	15	15	0.2	706	367	339	1073	1	943
25	15	10	0.1	749	290	459	1039	1	906
25	15	15	0.5	795	317	478	1112	1	1128
25	15	15	0.6	798	254	544	1052	1	1127
25	15	15	0.6	801	341	460	1142	1	1131
3.5	12.5	15	0.75	100	30	70	130	0.4	1159
1	15	15	0.5	647	106	541	753	0.93	210
1	17	20	1.4	2252	736	1516	2988	1.3	1107
1	17	20	1.2	2939	719	2220	3658	1.2	11933
1	17.5	25	1	1795	645	1150	2440	2.24	2280
1	17.5	25	1.5	1765	556	1209	2321	2.25	18230
8	18	18	0.5	300	70	230	460	1.28	2131
8	18	18	0.5	300	50	130	350	1.3	3.21
8	18	18	0.5	210	120	90	330	1.27	0.47
1	45	23	1	75	3	72	78	1	0.331
1	45	23	0.8	102	6	96	108	1	0.525
1	45	23	0.8	316	9	307	325	1	0.436
1	45	23	0.9	297	7	290	304	1	0.385
1	45	23	0.9	219	7	212	226	1	0.299
2	45	23	0.9	365	6	359	371	1	0.443
3	45	23	0.9	416	8	408	424	1	0.499
1	45	23	0.8	1033	50	983	1083	1	0.405
1	45	23	0.8	1915	90	1825	2005	1	0.538
0	26	14	0.2	341	54	287	395	0.32	10.45
1	26	14	0.2	359	49	310	408	0.32	123
1	26	14	0.2	380	50	330	430	0.31	130
5	30	15	0.5	136.12	18	118.12	154.12	1.13	2573
5	30	15	0.5	156.55	6	150.55	162.55	1.13	2688
5	30	15	0.5	124.61	23	101.61	147.61	1.13	2516
5	30	15	0.5	121.81	8	113.81	129.81	1.13	2554
5	30	15	0.5	130.67	15	115.67	145.67	0.2	1300
0.11	20	20	36	180	30	150	210	1.79	953
0.14	20	20	36	210	30	180	240	1.79	960
0.17	20	20	36	290	31	259	321	1.79	983
55	80	24	30	1440	335	1105	1775	0.9	1884
20	80	24	30	1210	189	1021	1399	0.9	1807
12	80	24	30	1255	207	1048	1462	0.9	1793
8	80	24	30	1080	33.45	1046.55	1113.45	0.9	1641
6	80	24	30	730	240	490	970	0.9	1597
4	80	24	30	13580	4005	9575	17585	0.9	3219
55	50	12	30	950	138	812	1088	0.9	1774
20	50	12	30	238	90	148	328	0.9	1621
12	50	12	30	370	111	259	481	0.9	1625
8	50	12	30	450	180	270	630	0.9	1619
6	50	12	30	390	87	303	477	0.9	1523
4	50	12	30	890	320	570	1210	0.9	1577
0.5	10	20	0.5	585.5	93.88	491.62	679.38	0.8	3915
0.5	12	20	0.5	601.8	135.99	465.81	737.79	0.82	3845
10	30	20	0.2	300	50	250	350	1.08	0.0131
20	30	20	0.2	390	30	360	420	1.1	0.0021
30	30	20	0.2	380	30	350	410	1.1	0.005
20	30	20	0.2	400	50	350	450	1.1	0.008
30	30	20	0.2	388	37	351	425	1.1	0.005
